# Supplementary material for: Multiethnic genome-wide association study identifies ethnic-specific associations with body mass index in Hispanics and African Americans
Source: BMC Genet. 2016 Jun 13;17:78. doi: 10.1186/s12863-016-0387-0 (PMC4907283; doi:10.1186/s12863-016-0387-0)
Supplement: Additional file 1: Table S1. — Unadjusted associations between participant characteristics and BMI across the MESA ethnic groups. (XLSX 51 kb) [file 12863_2016_387_MOESM1_ESM.xlsx]

## Sheet: Sheet1
Table S1. Unadjusted associations with BMI across the MESA ethnic groups
	Hispanics		Asians		African Americans		European Americans
Characteristic	Beta (SE)	p	Beta (SE)	p	Beta (SE)	p	Beta (SE)	p
Age	-0.046 (0.014)	0.001	-0.013 (0.012)	0.267	-0.087 (0.015)	<0.001	-0.036 (0.010)	<0.001
Sex
Female	Reference	--	Reference	--	Reference	--	Reference	--
Male	-1.399 (0.292)	<0.001	0.162 (0.246)	0.511	-2.518 (0.291)	<0.001	0.432 (0.207)	0.037
Income
Low	0.233 (0.341)	0.495	-0.405 (0.266)	0.122	0.070 (0.312)	0.822	0.781 (0.222)	<0.001
High	Reference	--	Reference	--	Reference	--	Reference	--
Educationa
<12 years	Reference	--	Reference	--	Reference	--	Reference	--
12-15 years	0.362 (0.311)	0.244	-0.581 (0.321)	0.071	0.476 (0.471)	0.313	-0.578 (0.495)	0.243
> 16 years	-0.789 (0.509)	0.121	0.012 (0.316)	0.969	-0.480 (0.497)	0.334	-1.537 (0.492)	0.002
Smoking
Ever	0.285 (0.296)	0.336	0.260 (0.284)	0.36	-0.663 (0.299)	0.027	-0.256 (0.208)	0.219
Never	Reference	--	Reference	--	Reference	--	Reference	--
Physical activitya
Quartile 1	Reference	--	Reference	--	Reference	--	Reference	--
Quartile 2	-0.744 (0.416)	0.074	0.149 (0.349)	0.669	0.114 (0.421)	0.787	-1.000 (0.293)	0.001
Quartile 3	-0.270 (0.416)	0.516	0.162 (0.351)	0.645	-0.224 (0.422)	0.596	-0.725 (0.292)	0.013
Quartile 4	-0.752 (0.419)	0.073	-0.124 (0.351)	0.723	-0.067 (0.422)	0.873	-0.918 (0.293)	0.002
Diabetes
Yes	2.692 (0.387)	<0.001	1.078 (0.393)	0.006	1.491 (0.408)	<0.001	3.656 (0.461)	<0.001
No	Reference	--	Reference	--	Reference	--	Reference	--
Arthritis
Yes	1.399 (0.307)	<0.001	0.518 (0.286)	0.066	1.722 (0.297)	<0.001	1.022 (0.215)	<0.001
No	Reference	--	Reference	--	Reference	--	Reference	--
Abbreviation: SE=standard error
a Type III Analysis of Variance p-values assessing the overall effect of education were: 0.071 in Hispanics, 0.070 in Asians, 0.013 in African Americans, and <0.001 in European Americans; Type III Analysis of Variance p-values assessing the overall effect of physical activity were: 0.192 in Hispanics, 0.820 in Asians, 0.878 in African Americans, and 0.002 in European Americans
