# Supplementary material for: Multiethnic genome-wide association study identifies ethnic-specific associations with body mass index in Hispanics and African Americans
Source: BMC Genet. 2016 Jun 13;17:78. doi: 10.1186/s12863-016-0387-0 (PMC4907283; doi:10.1186/s12863-016-0387-0)
Supplement: Additional file 3: Table S2. — Summary of Subject and SNP Quality Control Procedures. (XLSX 10 kb) [file 12863_2016_387_MOESM3_ESM.xlsx]

## Sheet: Sheet1
Table S2. Summary of Subject and SNP Quality Control (QC) Procedures
	Discovery Datasets				Replication Datasets
	MESA				WHI
	Hispanics	Asians	African Americans	European Americans	Hispanics	African Americans
Subject QC summary
Subjects with available genotypic information	1449	775	1611	2526	3586	8421
Subjects excluded due to missing BMI data a	0	0	0	0	26	62
Subjects excluded due to missing data for > 1 covariate in ethnic-specific regression models	13	17	28	90	92	204
Subjects excluded due to low call rate (< 95%)	0	0	0	0	0	1
Related individuals excluded (π > 0.2)	201	52	34	41	89	1283
Subjects analyzed	1235	706	1549	2395	3379	6871
SNP QC summary
SNPs genotyped	909622	909622	909622	909622	909622	909622
SNPs excluded due to low call rate (< 98%)	23307	27333	18841	22359	32696	24037
SNPs excluded due to significant deviation from	1817	633	1651	1663	3734	10607
Hardy-Weinberg equilibrium (p < 5.5 x 10-8)
SNPs excluded due to low MAF (< 0.01) b	31220	197658	17182	135941	57231	15877
SNPs analyzed	853278	683998	871948	749659	815961	859101
a BMI data was collected at baseline for all datasets
b SNPs with MAF < 0.01 include monomorphic SNPs
