# Supplementary material for: Multiethnic genome-wide association study identifies ethnic-specific associations with body mass index in Hispanics and African Americans
Source: BMC Genet. 2016 Jun 13;17:78. doi: 10.1186/s12863-016-0387-0 (PMC4907283; doi:10.1186/s12863-016-0387-0)
Supplement: Additional file 4: Table S3. — Top candidate SNP in each MESA ethnic group across all regression models. (XLSX 46 kb) [file 12863_2016_387_MOESM4_ESM.xlsx]

## Sheet: Sheet1
Table S3. Top candidate SNP in each MESA ethnic group across all regression models
		Unadjusted model		+ PC 1 and 2		+ Age and sex		Full model a
Ethnicity	SNP	Beta (95% CI)	p	Beta (95% CI)	p	Beta (95% CI)	p	Beta (95% CI)	p
Hispanics	rs12253976	5.532 (3.580, 7.484)	3.42x10-08	5.775 (3.790, 7.759)	1.48x10-08	5.541 (3.574, 7.507)	4.09x10-08	5.792 (3.885, 7.698)	3.43x10-09
African Americans	rs7763896	3.079 (1.821, 4.337)	1.76x10-06	3.421 (2.143, 4.699)	1.78x10-07	3.317 (2.081, 4.554)	1.65x10-07	3.140 (1.927, 4.352)	4.35x10-07
European Americans	rs6866721	0.713 (0.423, 1.003)	1.51x10-06	0.755 (0.464, 1.045)	3.85x10-07	0.756 (0.466, 1.045)	3.41x10-07	0.758 (0.478, 1.039)	1.26x10-07
Abbreviations: PC = principal components; CI= Confidence Interval
a Full model includes: ethnic-specific PC 1 and 2, age, sex, and ethnic-specific model covariates
