# Supplementary material for: Multiethnic genome-wide association study identifies ethnic-specific associations with body mass index in Hispanics and African Americans
Source: BMC Genet. 2016 Jun 13;17:78. doi: 10.1186/s12863-016-0387-0 (PMC4907283; doi:10.1186/s12863-016-0387-0)
Supplement: Additional file 6: Tables S4a-b. — Description of the WHI SHARe Hispanic and African American study populations. (XLSX 41 kb) [file 12863_2016_387_MOESM6_ESM.xlsx]

## Sheet: Sheet1
Table S4a. Description of the WHI SHARe Hispanic study populationa
Characteristicb	(n=3,379)c
Age (years)	60.26 ± 6.68
Smoking
Ever	1283 (38.0)
Never	2096 (62.0)
Diabetes
Yes	278 (8.2)
No	3101 (91.8)
Arthritis
Yes	1465 (43.4)
No	1914 (56.6)
Body Mass Index (kg/m2)	28.86 ± 5.57
a Table values are mean ± SD for continuous variables and n (column %) for categorical variables
b Characteristics are covariates in fully-adjusted linear regression model
c Sample size represents number of individuals that passed quality control and have complete data for linear regression model covariates
Table S4b. Description of the WHI SHARe African American study populationa
Characteristicb	(n=6,871)c
Age (years)	61.65 ± 7.03
Education
<12 years	730 (10.6)
12-15 years	3611 (52.6)
> 16 years	2530 (36.8)
Diabetes
Yes	966 (14.1)
No	5905 (85.9)
Arthritis
Yes	3630 (52.8)
No	3241 (47.2)
Body Mass Index (kg/m2)	30.95 ± 6.35
a Table values are mean ± SD for continuous variables and n (column %) for categorical variables
b Characteristics are covariates in fully-adjusted linear regression model
c Sample size represents number of individuals that passed quality control and have complete data for linear regression model covariates
