# Supplementary material for: Multiethnic genome-wide association study identifies ethnic-specific associations with body mass index in Hispanics and African Americans
Source: BMC Genet. 2016 Jun 13;17:78. doi: 10.1186/s12863-016-0387-0 (PMC4907283; doi:10.1186/s12863-016-0387-0)
Supplement: Additional file 7: Tables S5a-b. — Unadjusted associations between participant characteristics and BMI in WHI Hispanics and African Americans. (XLSX 44 kb) [file 12863_2016_387_MOESM7_ESM.xlsx]

## Sheet: Sheet1
Table S5a. Unadjusted associations with BMI in the WHI SHARe Hispanic study population
Characteristic a	Beta (SE)	p
Age (years)	-0.053 (0.014)	<0.001
Smoking
Ever	0.305 (0.197)	0.122
Never	Reference	--
Diabetes
Yes	2.594 (0.346)	<0.001
No	Reference	--
Arthritis
Yes	1.005 (0.192)	<0.001
No	Reference	--
Abbreviation: SE=standard error
a Characteristics are covariates in fully-adjusted linear regression model
Table S5b. Unadjusted associations with BMI in the WHI SHARe African American study population
Characteristic a	Beta (SE)	p
Age (years)	-0.095 (0.011)	<0.001
Education
<12 years	Reference	--
12-15 years	-0.616 (0.256)	0.016
> 16 years	-2.136 (0.265)	<0.001
Diabetes
Yes	2.398 (0.219)	<0.001
No	Reference	--
Arthritis
Yes	2.204 (0.151)	<0.001
No	Reference	--
Abbreviation: SE=standard error
a Characteristics are covariates in fully-adjusted linear regression model
