# Supplementary material for: Multiethnic genome-wide association study identifies ethnic-specific associations with body mass index in Hispanics and African Americans
Source: BMC Genet. 2016 Jun 13;17:78. doi: 10.1186/s12863-016-0387-0 (PMC4907283; doi:10.1186/s12863-016-0387-0)
Supplement: Additional file 8: Table S6. — Average BMI by genotype for rs12255372 in MESA and WHI Hispanics. (XLSX 39 kb) [file 12863_2016_387_MOESM8_ESM.xlsx]

## Sheet: Sheet1
Table S6. Average BMI by genotype for rs12255372 in MESA and WHI Hispanics
					MESA Hispanics		WHI Hispanics
SNP	Minor Allele	MAF in MESA	MAF in WHI	Genotype	Counts	BMIa	Counts	BMIa
rs12255372	T	0.244	0.249	TT	67	27.42 ± 3.65	203	28.32 ± 4.96
				GT	468	28.83 ± 4.94	1278	28.64 ± 5.69
				GG	699	29.90 ± 5.38	1898	29.07 ± 5.54
Abbreviations: MAF=minor allele frequency
a BMI values are mean ± SD
