# Supplementary material for: Multiethnic genome-wide association study identifies ethnic-specific associations with body mass index in Hispanics and African Americans
Source: BMC Genet. 2016 Jun 13;17:78. doi: 10.1186/s12863-016-0387-0 (PMC4907283; doi:10.1186/s12863-016-0387-0)
Supplement: Additional file 9: Table S7. — Average BMI by genotype for rs6435678 in MESA and WHI African Americans. (XLSX 40 kb) [file 12863_2016_387_MOESM9_ESM.xlsx]

## Sheet: Sheet1
Table S7. Average BMI by genotype for rs6435678 in MESA and WHI African Americans
					MESA African Americans		WHI African Americans
SNP	Minor Allele	MAF in MESA	MAF in WHI	Genotype	Counts	BMIa	Counts	BMIa
rs6435678	C	0.231	0.235	CC	84	31.00 ± 6.46	369	30.78 ± 6.21
				CT	561	30.87 ± 5.96	2441	31.35 ± 6.40
				TT	904	29.56 ± 5.68	4058	30.72 ± 6.33
Abbreviations: MAF=minor allele frequency
a BMI values are mean ± SD
