# Supplementary material for: Multiethnic genome-wide association study identifies ethnic-specific associations with body mass index in Hispanics and African Americans
Source: BMC Genet. 2016 Jun 13;17:78. doi: 10.1186/s12863-016-0387-0 (PMC4907283; doi:10.1186/s12863-016-0387-0)
Supplement: Additional file 10: Table S8. — Meta-analysis for top candidate SNP in MESA Hispanics, African Americans, and European Americans. (XLSX 46 kb) [file 12863_2016_387_MOESM10_ESM.xlsx]

## Sheet: Sheet1
Table S8. Meta-analysis for top candidate SNP in MESA Hispanics, African Americans, and European Americans a
	Ethnicity	beta	95% CI
rs12253976	Hispanics	5.792	(3.885, 7.698)
	African Americans	-0.224	(-1.006, 0.558)
Summary Estimate (Random Effects):		2.719	(-3.176, 8.613)
I2: 96.9%; p=0.0001
	Ethnicity	beta	95% CI
rs7763896	African Americans	3.14	(1.927, 4.352)
	Hispanics	0.16	(-0.674, 0.993)
	European Americans	-0.038	(-0.474, 0.398)
Summary Estimate (Random Effects):		0.992	(-0.566, 2.551)
I2: 91.5%; p<0.0001
	Ethnicity	beta	95% CI
rs6866721	European Americans	0.758	(0.478, 1.039)
	Hispanics	0.028	(-0.362, 0.419)
	African Americans	-0.191	(-0.599, 0.217)
	Asians	-0.057	(-0.416, 0.302)
Summary Estimate (Random Effects):		0.148	(-0.324, 0.619)
I2: 85.8%; p<0.0001
Abbreviation: CI= confidence interval
a Summary estimates from Random effects model shown, since I2 > 50% ; p-value is for Q-statistic
