# Supplementary material for: Multiethnic genome-wide association study identifies ethnic-specific associations with body mass index in Hispanics and African Americans
Source: BMC Genet. 2016 Jun 13;17:78. doi: 10.1186/s12863-016-0387-0 (PMC4907283; doi:10.1186/s12863-016-0387-0)
Supplement: Additional file 11: Table S9. — Evaluation of heterogeneity of SNP effects by sex for top MESA Hispanic and African American SNPs (p < 5 × 10−6). (XLSX 53 kb) [file 12863_2016_387_MOESM11_ESM.xlsx]

## Sheet: Sheet2
Table S9. Evaluation of heterogeneity of SNP effects by sex for top MESA Hispanic and African American SNPs (p< 5x10-6) a
MESA Hispanics
					Main Effects model (n=1,235)			Main Effects + SNP-by-Sex Interaction model (n=1,235)	Women Only (n=624)			Men Only (n=611)
SNP	Minor Allele	Chr	Gene	Bp	beta	95% CI	pb	p-interaction	beta	95% CI	pb	beta	95% CI	pb
rs2081325	T	2	intergenic	118205061	3.987	(2.307, 5.667)	3.67x10-06	0.172	4.754	(2.331, 7.178)	1.33x10-04	2.618	(0.271, 4.965)	0.029
rs12253976	G	10	KLF6	3825732	5.792	(3.885, 7.698)	3.43x10-09	2.51x10-04	9.042	(6.324, 11.76)	1.46x10-10	1.275	(-1.355, 3.906)	0.342
rs1409874	T	10	intergenic	6690432	-1.045	(-1.488, -0.602)	4.22x10-06	0.976	-0.923	(-1.597, -0.249)	0.007	-1.139	(-1.707, -0.572)	9.39x10-05
rs1249269	G	10	intergenic	28660149	1.03	(0.635, 1.425)	3.79x10-07	0.007	1.585	(0.969, 2.202)	6.16x10-07	0.509	(0.015, 1.004)	0.044
rs11007044	A	10	intergenic	28680671	1.29	(0.772, 1.808)	1.19x10-06	0.003	2.063	(1.271, 2.856)	4.44x10-07	0.468	(-0.192, 1.128)	0.165
rs12255372	T	10	TCF7L2	114798892	-1.111	(-1.578, -0.645)	3.33x10-06	0.682	-1.238	(-1.96, -0.516)	8.29x10-04	-0.999	(-1.585, -0.412)	8.99x10-04
rs16943469	T	17	YPEL2	54799958	3.984	(2.362, 5.607)	1.68x10-06	0.087	4.835	(2.126, 7.544)	5.02x10-04	3.136	(1.223, 5.05)	0.001
rs6038725	A	20	intergenic	7081039	-1.038	(-1.429, -0.647)	2.24x10-07	0.336	-1.221	(-1.836, -0.606)	1.11x10-04	-0.854	(-1.338, -0.37)	5.82x10-04
rs179747	G	20	intergenic	7107995	-1.065	(-1.455, -0.676)	1.01x10-07	0.578	-1.167	(-1.779, -0.555)	2.04x10-04	-0.953	(-1.436, -0.469)	1.26x10-04
rs6085916	G	20	intergenic	7112725	-1.028	(-1.416, -0.641)	2.28x10-07	0.46	-1.156	(-1.77, -0.542)	2.43x10-04	-0.885	(-1.36, -0.411)	2.79x10-04
rs2326897	C	20	intergenic	7112922	-1.051	(-1.439, -0.662)	1.39x10-07	0.514	-1.16	(-1.774, -0.547)	2.28x10-04	-0.929	(-1.41, -0.449)	1.67x10-04
rs13036410	T	20	intergenic	7122578	-1.047	(-1.433, -0.661)	1.29x10-07	0.519	-1.159	(-1.768, -0.55)	2.11x10-04	-0.928	(-1.406, -0.45)	1.55x10-04
MESA African Americans
					Main Effects model (n=1,549)			Main Effects + SNP-by-Sex Interaction model (n=1,549)	Women Only (n=827)			Men Only (n=722)
SNP	Minor Allele	Chr	Gene	Bp	beta	95% CI	pb	p-interaction	beta	95% CI	pb	beta	95% CI	pb
rs7602754	C	2	intergenic	19315168	-0.956	(-1.362, -0.549)	4.41x10-06	0.664	-1.113	(-1.737, -0.489)	4.94x10-04	-0.767	(-1.262, -0.271)	2.51x10-03
rs6435678	C	2	ERBB4	212418713	1.104	(0.643, 1.564)	2.85x10-06	0.034	1.409	(0.676, 2.142)	1.78x10-04	0.656	(0.111, 1.201)	0.019
rs6739663	A	2	intergenic	240878904	-0.926	(-1.319, -0.532)	4.45x10-06	0.266	1.112	(0.51, 1.714)	3.13x10-04	-0.673	(-1.157, -0.19)	6.54x10-03
rs7763896	C	6	CTGF	132321497	3.14	(1.927, 4.352)	4.35x10-07	0.719	3.458	(1.736, 5.181)	9.02x10-05	2.471	(0.831, 4.111)	3.26x10-03
rs1567101	A	10	intergenic	30901089	1.03	(0.627, 1.433)	5.96x10-07	0.833	0.789	(0.166, 1.412)	1.33x10-02	1.219	(0.735, 1.703)	9.80x10-07
rs7092615	T	10	intergenic	30902186	1.025	(0.619, 1.431)	8.36x10-07	0.653	0.772	(0.15, 1.394)	1.53x10-02	1.238	(0.744, 1.731)	1.10x10-06
rs12826956	G	12	intergenic	73122021	1.3	(0.753, 1.847)	3.48x10-06	0.989	1.4	(0.533, 2.268)	1.62x10-03	1.166	(0.523, 1.81)	4.07x10-04
rs2822787	A	21	SAMSN1	14876531	1.153	(0.670, 1.636)	3.12x10-06	0.035	1.592	(0.87, 2.314)	1.75x10-05	0.62	(0.014, 1.227)	0.046
Abbreviations: Chr = Chromosome; Bp = base pair; CI = confidence interval
a Bolded SNPs have nominally significant p-values for SNP-by-sex cross product term in the interaction model
b p-values adjusted for ethnic-specific PC1 and PC2 and all ethnic-specific linear regression model covariates
