# Supplementary material for: Multiethnic genome-wide association study identifies ethnic-specific associations with body mass index in Hispanics and African Americans
Source: BMC Genet. 2016 Jun 13;17:78. doi: 10.1186/s12863-016-0387-0 (PMC4907283; doi:10.1186/s12863-016-0387-0)
Supplement: Additional file 13: Table S10. — Average BMI by genotype for the top candidate SNP in each MESA ethnic group. (XLSX 41 kb) [file 12863_2016_387_MOESM13_ESM.xlsx]

## Sheet: Sheet1
Table S10. Average BMI by genotype for the top candidate SNP in each MESA ethnic group
Race/Ethnicity	SNP	Risk Allele	MAF	Genotype	Counts	BMIa
Hispanics	rs12253976	G	0.011	GG	0	--
				GT	27	34.76 ± 7.85
				TT	1208	29.23 ± 5.04
African Americans	rs7763896	C	0.026	CC	4	31.85 ± 6.44
				CA	70	33.52 ± 6.76
				AA	1475	29.95 ± 5.76
European Americans	rs6866721	C	0.434	CC	447	28.70 ± 5.38
				CA	1196	27.71 ± 5.12
				AA	748	27.21 ± 4.67
Abbreviations: MAF=minor allele frequency
a BMI values are mean ± SD
