# Supplementary material for: Multiethnic genome-wide association study identifies ethnic-specific associations with body mass index in Hispanics and African Americans
Source: BMC Genet. 2016 Jun 13;17:78. doi: 10.1186/s12863-016-0387-0 (PMC4907283; doi:10.1186/s12863-016-0387-0)
Supplement: Additional file 14: Table S11. — Summary of association results and LD structure analysis of TCF7L2 variants. (XLSX 59 kb) [file 12863_2016_387_MOESM14_ESM.xlsx]

## Sheet: TCF7L2intronic variants - LD
Table S11. Summary of association results and LD structure analysis of TCF7L2 variantsa
			MESA									WHI				Estimated LD with rs7903146 (based on HapMap 3), by ancestry					Estimated LD with rs12255372 (based on MESA), by ancestry					Estimated LD with rs12255372 (based on WHI), by ancestry
			Hispanics		European Americans		African Americans		Asians			Hispanics		African Americans		(r2 between SNP and rs7903146)e					(r2 between SNP and rs12255372)					(r2 between SNP and rs12255372)
SNPb	BP	Minor Allele	Beta	pc	Betad	pc,d	Beta	pc	Betad	pc,d		Betad	pc,d	Beta	pc	Hispanics (MEX)	European Americans (CEU)	African Americans (ASW)	Chinese Americans (CHD)		Hispanics	European Americansd	African Americans	Asiansd		Hispanics		African Americans
rs7094463	114701973	T	-0.005589	0.9775	0.08229	0.565	0.3241	0.1175	0.1602	0.3697		0.1743	0.1963	0.1361	0.2083	0.002	0.036	0.017	0.004		0.00341629	0.0389763	0.00730991	0.000997626		0.00865542	0.00865542	0.00285802
rs6585195	114712944	C	-0.09007	0.6986	0.3469	0.0791	-0.3344	0.1071	-0.4613	0.01448		0.1597	0.3202	0.2778	0.009065	N/A	N/A	N/A	N/A		0.00144429	0.00672843	0.033283	3.89361e-06		3.33308e-08	3.33308e-08	0.0216973
rs12573128	114720787	G	0.02855	0.8975	0.2683	0.1591	-0.08268	0.6855	-0.2643	0.1689		0.2642	0.07953	0.2816	0.008254	0.005	0.049	0.035	0.017		0.00129328	0.0100655	0.0155808	0.00095143		0.00111036	0.00111036	0.013937
rs7917983	114722872	T	0.2328	0.2417	-0.2269	0.1068	0.2783	0.2624	-0.1903	0.3249		0.06617	0.6191	0.3544	0.004614	0.083	0.228	0.065	0.015		0.0672414	0.13397	0.0457191	0.00184813		0.0917664	0.0917664	0.0423134
rs7901275	114722896	C	-0.1919	0.3403	0.2406	0.08753	0.3106	0.1561	-0.2002	0.2922		-0.03843	0.7733	0.3039	0.007139	0.09	0.228	0.06	0.016		0.0781053	0.134148	0.0472676	0.00105104		0.0944875	0.0944875	0.0496361
rs10128255	114732825	G	0.3469	0.08722	0.0138	0.9243	0.09487	0.6593	-0.3221	0.09371		0.01528	0.9099	5.094e-05	0.9996	0.218	0.208	0.022	0.015		0.127124	0.1382	0.0645911	0.00181453		0.16207	0.16207	0.0560747
rs4073288	114737267	T	-0.3798	0.09883	-0.1024	0.4886	-0.1434	0.5519	-0.4495	0.2632		-0.3099	0.03876	0.2659	0.03278	0.539	0.284	0.035	0.554		0.189587	0.160385	0.000357911	0.00807251		0.244047	0.244047	0.00128792
rs4074720	114738487	A	-0.6326	0.002662	-0.1611	0.2521	0.2572	0.2597	-0.372	0.3453		-0.2616	0.05976	0.2182	0.06501	0.75	0.528	0.124	0.687		0.329708	0.360278	0.110009	0.0633586		0.396918	0.396918	0.105041
rs11196181	114739008	T	1.454	0.00982	-0.1766	0.5416	-1.408	0.1039	MONO	MONO		-0.5254	0.1554	0.3951	0.3827	0.007	0.031	N/A	N/A		0.0123506	0.0211986	0.0095498	MONO		0.00850576	0.00850576	0.00623197
rs7901695	114744078	C	-0.8665	6.6e-05	-0.2256	0.1341	-0.2792	0.1724	-0.3086	0.5629		-0.4031	0.00588	-0.1789	0.0892	0.862	0.919	0.556	1		0.371254	0.691132	0.0317102	0.128906		0.544454	0.544454	0.0298927
rs4132115	114745486	T	0.1663	0.782	MAF	MAF	-0.5392	0.0615	MONO	MONO		-0.7953	0.1111	-0.4246	0.004168	0.089	0.021	0.613	N/A		0.00635449	0.00033344	0.0406001	MONO		0.00128066	0.00128066	0.0441198
rs4506565	114746031	A	-0.8846	4.81e-05	-0.193	0.1974	-0.2873	0.1603	-0.2836	0.5824		-0.4154	0.004604	-0.1825	0.0831	0.862	0.921	0.556	1		0.37372	0.708872	0.0314834	0.158476		0.550535	0.550535	0.0283416
rs7069007	114746275	C	-0.6666	0.3264	MAF	MAF	-0.2236	0.494	MONO	MONO		-0.9096	0.1121	-0.4543	0.007932	0.059	0.021	0.446	N/A		0.00766763	0.000710643	0.0246281	MONO		0.00174103	0.00174103	0.0280455
rs12266632	114754949	G	-1.243	0.004522	-0.1687	0.528	0.3386	0.3995	MAF	MAF		-0.2716	0.3644	-0.1098	0.588	N/A	N/A	N/A	N/A		0.152107	0.209749	0.0867832	0.458419		0.142904	0.142904	0.127042
rs4132670	114757761	A	-0.8164	0.0002864	-0.1556	0.3038	0.3404	0.09936	MAF	MAF		-0.3371	0.02299	0.2422	0.02504	0.716	0.94	0.186	0.138		0.542566	0.737536	0.211306	1		0.634829	0.634829	0.206096
rs6585201	114758773	T	-0.4765	0.0282	-0.07248	0.6076	0.5247	0.0257	0.2933	0.6325		-0.3374	0.01622	0.1701	0.1571	N/A	N/A	N/A	N/A		0.385297	0.400438	0.11961	0.312447		0.438551	0.438551	0.110682
rs10787472	114771287	G	-0.4868	0.02165	-0.1167	0.407	0.4273	0.08087	-0.07792	0.8544		-0.3322	0.01688	0.2226	0.07715	0.639	0.51	0.031	0.87		0.353731	0.424135	0.116765	0.133862		0.424181	0.424181	0.106847
rs12243326	114778805	G	-0.9903	3.46e-05	-0.2511	0.1049	-0.1423	0.5165	MAF	MAF		-0.2505	0.1124	-0.1032	0.3604	0.622	0.744	0.009	0.138		0.890913	0.947068	0.620767	0.898676		0.888849	0.888849	0.651374
rs7077039	114779067	C	-0.4821	0.02714	-0.1101	0.4348	0.4516	0.05258	0.09026	0.8831		-0.3219	0.02325	0.1854	0.1247	N/A	N/A	N/A	N/A		0.435046	0.441085	0.134287	0.312447		0.465744	0.465744	0.127728
rs11196203	114795850	T	0.4453	0.2059	0.1348	0.4979	-0.0007259	0.9979	-0.1504	0.8499		-0.1808	0.4351	0.1593	0.2934	0.013	0.002	0.138	0		0.0264413	0.0757043	0.0572877	0.000314658		0.0341439	0.0341439	0.0685769
rs11196205	114797037	C	-0.5832	0.006369	-0.1109	0.4337	0.53	0.02261	-0.2805	0.6125		-0.3452	0.01301	0.1681	0.1668	0.686	0.538	0.066	0.063		0.418983	0.471259	0.156867	0.247311		0.483982	0.483982	0.13179
rs10885409	114798062	G	-0.5776	0.006905	-0.1104	0.4357	0.5415	0.0202	-0.1792	0.7486		-0.3523	0.01133	0.143	0.2409	0.686	0.528	0.066	0.063		0.418145	0.470873	0.155552	0.254974		0.484127	0.484127	0.130761
rs12255372	114798892	T	-1.111	3.33e-06	-0.2483	0.1098	-0.5222	0.01908	MAF	MAF		-0.3037	0.05432	-0.07346	0.5193	0.622	0.725	0.014	0.138		1	1	1	1		1	1	1
rs11196208	114801306	G	-0.573	0.007296	-0.0853	0.546	0.5455	0.0191	-0.1792	0.7486		-0.3374	0.01522	0.1628	0.1809	0.686	0.528	0.066	0.063		0.418347	0.46152	0.153574	0.254974		0.48234	0.48234	0.130361
rs11196212	114811239	G	-0.4735	0.0311	-0.1967	0.1677	0.33	0.1871	-0.4633	0.4413		-0.3261	0.02195	0.2271	0.07525	0.318	0.211	0.083	0.039		0.261155	0.215057	0.0733093	0.0833162		0.246065	0.246065	0.0743013
rs7085785	114812453	A	-0.2291	0.7809	MAF	MAF	-0.1685	0.6821	MONO	MONO		MAF	MAF	0.03721	0.8623	N/A	0.011	0.033	N/A		0.00409845	0.000172906	0.0462134	MONO		0.00587206	0.00587206	0.0451265
rs4918790	114820244	G	-0.3218	0.4013	-0.4819	0.0482	-0.04916	0.9008	MAF	MAF		-0.2283	0.3972	0.1799	0.3453	N/A	N/A	N/A	N/A		0.0601362	0.130473	0.0380074	0.0848777		0.0690757	0.0690757	0.0435706
rs7899644	114822662	A	-0.3729	0.6204	MAF	MAF	-0.6648	0.1276	MAF	MAF		MAF	MAF	0.06681	0.7659	N/A	N/A	0	N/A		3.24628e-05	0.000603789	0.00062182	0.000117646		2.1989e-05	2.1989e-05	8.80209e-05
rs911769	114825946	T	-0.1228	0.5645	0.1137	0.443	0.3068	0.2206	0.1359	0.4975		-0.2389	0.07452	0.1048	0.435	0.001	0.001	0.024	0.004		1.16654e-06	5.4948e-08	0.00378441	0.00337226		0.000546847	0.000546847	0.00792907
rs12768310	114829706	A	-0.08857	0.7304	-0.283	0.06974	-0.3704	0.2438	-0.1232	0.5554		-2.59e-05	0.9999	0.08438	0.61	0.06	0.031	0.003	0.013		0.01604	0.0320717	0.000465982	0.00210935		0.0090707	0.0090707	0.00606532
rs4918792	114833939	T	0.2368	0.4844	MAF	MAF	-0.2567	0.7837	0.1256	0.4833		0.2226	0.334	0.2347	0.6279	0.023	N/A	N/A	0.006		0.0286054	0.00233992	0.00411514	0.0030416		0.03319	0.03319	0.00119764
rs3814572	114837713	C	-0.281	0.4156	0.2301	0.25	-0.2557	0.6367	-0.9129	0.01431		-0.3875	0.06201	-0.004648	0.9869	0.006	0.005	0	0.004		0.00897507	0.00209761	0.000244264	0.00130842		0.00139752	0.00139752	0.000710537
rs12259798	114842915	C	0.06751	0.9311	MONO	MONO	-0.3199	0.3675	MONO	MONO		MAF	MAF	-0.1508	0.4547	0.003	N/A	0.033	0		0.00062167	MONO	0.00276436	MONO		0.000147969	0.000147969	0.00292631
rs11196224	114845387	A	-0.0432	0.8423	0.08724	0.5678	-0.0962	0.6538	0.003598	0.9849		0.2077	0.1403	-0.1174	0.2775	0.001	0.019	0.001	0.004		0.00572513	0.001389	0.00146909	8.38694e-05		0.0001894	0.0001894	0.00799586
a Region shown captures the respective ±50kb regions of rs7903146 and rs12255372; rs7903146 not genotyped in the Affymetrix 6.0 SNP Array
b SNP list includes genotyped markers that passed quality control in MESA Hispanics; shaded SNPs are the most significant BMI-associated SNPs in MESA Hispanics
c p-values adjusted for ethnic-specific PC 1 and 2, age, sex, and ethnic-specific model covariates; only MESA analyses are sex-adjusted
d MAF indicates SNP had a MAF <0.01 in that particular ethnic group; MONO indicates SNP is monomorphic in that particular ethnic group
e N/A indicates LD data for that SNP pair not available from HapMap Project
	0 < r2 < 0.2
	0.2 < r2 < 0.4
	0.4 < r2 < 0.6
	0.6 < r2 < 0.8
	0.8< r2 < 1.0
