# Supplementary material for: Multiethnic genome-wide association study identifies ethnic-specific associations with body mass index in Hispanics and African Americans
Source: BMC Genet. 2016 Jun 13;17:78. doi: 10.1186/s12863-016-0387-0 (PMC4907283; doi:10.1186/s12863-016-0387-0)
Supplement: Additional file 16: Table S12. — Power estimations in MESA and WHI. (XLSX 50 kb) [file 12863_2016_387_MOESM16_ESM.xlsx]

## Sheet: Sheet1
Table S12. Power estimations in MESA and WHIa,b
Power in the Discovery analyses
MESA Hispanics (n=1,235)					MESA Asians (n=706)					MESA African Americans (n=1,549)					MESA European Americans (n=2,395)
	MAF					MAF					MAF					MAF
BETA	0.2	0.3	0.4		BETA	0.2	0.3	0.4		BETA	0.2	0.3	0.4		BETA	0.2	0.3	0.4
0.1	0	0	0		0.1	0	0	0		0.1	0	0	0		0.1	0	0	0
0.2	0	0	0		0.2	0	0	0		0.2	0	0	0		0.2	0	0	0
0.3	0	0	0		0.3	0	0.0001	0.0001		0.3	0	0	0		0.3	0.0001	0.0002	0.0003
0.4	0	0.0001	0.0002		0.4	0.0002	0.0004	0.0007		0.4	0	0.0001	0.0002		0.4	0.0005	0.0016	0.0028
0.5	0.0002	0.0006	0.001		0.5	0.0008	0.0025	0.0044		0.5	0.0002	0.0005	0.0009		0.5	0.0033	0.0102	0.0177
0.6	0.0009	0.0026	0.0045		0.6	0.0037	0.0116	0.0202		0.6	0.0008	0.0023	0.004		0.6	0.0149	0.0453	0.0761
0.7	0.003	0.0093	0.0163		0.7	0.0135	0.0412	0.0698		0.7	0.0026	0.0082	0.0143		0.7	0.0523	0.1438	0.2238
0.8	0.0092	0.0283	0.0484		0.8	0.0404	0.1151	0.1835		0.8	0.008	0.0249	0.0427		0.8	0.1413	0.3323	0.4661
0.9	0.0244	0.072	0.1183		0.9	0.1008	0.2546	0.3733		0.9	0.0214	0.0637	0.1054		0.9	0.2999	0.5783	0.7225
1	0.0568	0.1553	0.2404		1	0.2099	0.4533	0.6022		1	0.0502	0.1389	0.2172		1	0.5104	0.7968	0.8976
1.1	0.1166	0.2856	0.4108		1.1	0.3692	0.6659	0.8011		1.1	0.1038	0.2593	0.3779		1.1	0.7183	0.9284	0.9742
1.2	0.2113	0.4533	0.6009		1.2	0.5561	0.836	0.9246		1.2	0.1903	0.4188	0.5639		1.2	0.8709	0.9821	0.9957
1.3	0.3407	0.6304	0.7698		1.3	0.732	0.9372	0.979		1.3	0.3111	0.5936	0.737		1.3	0.954	0.9969	0.9995
1.4	0.4927	0.7827	0.8893		1.4	0.8643	0.9817	0.9958		1.4	0.4571	0.7516	0.8662		1.4	0.9875	0.9996	0.9999
1.5	0.6462	0.8921	0.9563		1.5	0.9434	0.996	0.9994		1.5	0.6094	0.8693	0.9434		1.5	0.9974	0.9999	0.9999
1.6	0.7791	0.9548	0.986		1.6	0.9808	0.9994	0.9999		1.6	0.7467	0.9416	0.9804		1.6	0.9996	0.9999	0.9999
1.7	0.8779	0.9842	0.9964		1.7	0.9948	0.9999	0.9999		1.7	0.8535	0.978	0.9945		1.7	0.9999	0.9999	0.9999
1.8	0.9408	0.9954	0.9993		1.8	0.9989	0.9999	0.9999		1.8	0.9251	0.9931	0.9987		1.8	0.9999	0.9999	0.9999
1.9	0.975	0.9989	0.9999		1.9	0.9998	0.9999	0.9999		1.9	0.9663	0.9982	0.9998		1.9	0.9999	0.9999	0.9999
2	0.9908	0.9998	0.9999		2	0.9999	0.9999	0.9999		2	0.9868	0.9996	0.9999		2	0.9999	0.9999	0.9999
Power in the Replication analyses
WHI Hispanics (n=3,379)					WHI African Americans (n=6,871)
	MAF					MAF
BETA	0.2	0.3	0.4		BETA	0.2	0.3	0.4
0.1	0.0908	0.1038	0.1117		0.1	0.1144	0.1352	0.1477
0.2	0.2188	0.2724	0.3041		0.2	0.3148	0.3945	0.4401
0.3	0.4253	0.5278	0.5831		0.3	0.6009	0.7186	0.7746
0.4	0.6563	0.7724	0.8248		0.4	0.8401	0.923	0.9515
0.5	0.8398	0.9229	0.9514		0.5	0.9585	0.9885	0.9948
0.6	0.9436	0.9823	0.9914		0.6	0.9933	0.9991	0.9997
0.7	0.9853	0.9973	0.9991		0.7	0.9993	0.9999	0.9999
0.8	0.9972	0.9997	0.9999		0.8	0.9999	0.9999	0.9999
0.9	0.9996	0.9999	0.9999		0.9	0.9999	0.9999	0.9999
1	0.9999	0.9999	0.9999		1	0.9999	0.9999	0.9999
1.1	0.9999	0.9999	0.9999		1.1	0.9999	0.9999	0.9999
1.2	0.9999	0.9999	0.9999		1.2	0.9999	0.9999	0.9999
1.3	0.9999	0.9999	0.9999		1.3	0.9999	0.9999	0.9999
1.4	0.9999	0.9999	0.9999		1.4	0.9999	0.9999	0.9999
1.5	0.9999	0.9999	0.9999		1.5	0.9999	0.9999	0.9999
1.6	0.9999	0.9999	0.9999		1.6	0.9999	0.9999	0.9999
1.7	0.9999	0.9999	0.9999		1.7	0.9999	0.9999	0.9999
1.8	0.9999	0.9999	0.9999		1.8	0.9999	0.9999	0.9999
1.9	0.9999	0.9999	0.9999		1.9	0.9999	0.9999	0.9999
2	0.9999	0.9999	0.9999		2	0.9999	0.9999	0.9999
Abbreviation: MAF=minor allele frequency
a Power was estimated using QUANTO (http://biostats. usc.edu/Quanto.html) assuming an additive mode of inheritance; significance levels (alpha) for discovery in MESA were: 5.86x10-8, 7.31x10-8, 5.73x10-8, and 6.67x10-8 in Hispanics, Asians, African Americans, and European Americans, respectively; alpha = 0.05 for replication in WHI Hispanics and African Americans
b Shading indicates MAF-effect size combinations for which we had >80% detection power
